# Supplementary material for: The intron-enriched HERV-K(HML-10) family suppresses apoptosis, an indicator of malignant transformation
Source: Mob DNA. 2016 Dec 7;7:25. doi: 10.1186/s13100-016-0081-9 (PMC5142424; doi:10.1186/s13100-016-0081-9)
Supplement: Additional file 4: — Protein fasta sequences of Pol proteins of different endogenous and exogenous betaretroviruses. (TXT 11 kb) [file 13100_2016_81_MOESM4_ESM.txt]

>JSRV 
MMHMGALQPGLPTPSAIPDKSYIIVIDLKDCFYTIPLAPQDCKRFAFSLPSVNFKEPMQRYQWRVLPQGMTNSPTLCQKFVATAIAPVRQRFPQLYLVHYMDDILLAHTDEHLLYQAFSI 
LKQHLSLNGLVIADEKIQTHFPYNYLGFSLYPRVYNTQLVKLQTDHLKTLNDFQKLLGDINWIRPYLKLPTYTLQPLFDILKGDSDPASPRTLSLEGRTALQSIEEAIRQQQITYCDYQR 
SWGLYILPTPRAPTGVLYQDKPLRWIYLSATPTKHLLPYYELVAKIIAKGRHEAIQYFGMEPPFICVPYALEQQDWLFQFSDNWSIAFANYPGQITHHYPSDKLLQFASSHAFIFPKIVR 
RQPIPEATLIFTDGSSNGTAALIINHQTYYAQTSFSSAQVVELFAVHQALLTVPTSFNLFTDSSYVVGALQMIETVPIIGTTSPEVLNLFTLIQQVLHCRQHPCFFGHIRAHSTLPGALV 
QGNHTADVLTKQVFFQSAIDAARKSHDLHHQNSHSLRLQFKISREAARQIVKSCSTCPQFFVLPQYGVNPRGLRPNHLWQTDVTHIPQFGRLKYVHVSIDTFSNFLMASLHTGESTRHCI 
QHLLFCFSTSGIPQTLKTDNGPGYTSRSFQRFCLSFQIHHKTGIPYNPQGQGIVERAHQRIKHQLLKQKKGNELYSPSPHNALNHALYVLNFLTLDTEGNSAAQRFWGERSSCKKPLVRW 
KDPLTNLWYGPDPVLIWGRGHVCVFPQDAEAPRWIPERLVRAAEELPDASDATHDPE

>MMTV 
MIGAIESNLFADQISWKSDQPVWLNQWPLKQEKLQALQQLVTEQLQLGHLEESNSPWNTPVFVIKKKSGKWRLLQDLRAVNATMHDMGALQPGLPSPVAVPKGWEIIIIDLQDCFFNIKL 
HPEDCKRFAFSVPSPNFKRPYQRFQWKVLPQGMKNSPTLCQKFVDKAILTVRDKYQDSYIVHYMDDILLAHPSRSIVDEILTSMIQALNKHGLVVSTEKIQKYDNLKYLGTHIQGDSVSY
QKLQIRTDKLRTLNDFQKLLGNINWIRPFLKLTTGELKPLFEILNGDSNPISTRKLTPEACKALQLMNERLSTARVKRLDLSQPWSLCILKTEYTPTACLWQDGVVEWIHLPHISPKVIT 
PYDIFCTQLIIKGRHRSKELFSKDPDYIVVPYTKVQFDLLLQEKEDWPISLLGFLGEVHFHLPKDPLLTFTLQTAIIFPHMTSTTPLEKGIVIFTDGSANGRSVTYIQGREPIIKENTQN 
TAQQAEIVAVITAFEEVSQPFNLYTDSKYVTGLFPEIETATLSPRTKIYTELKHLQRLIHKRQEKFYIGHIRGHTGLPGPLAQGNAYADSLTRILTALESAQESHALHHQNAAALRFQFH 
ITREQAREIVKLCPNCPDWGHAPQLGVNPRGLKPRVLWQMDVTHVSEFGKLKYVHVTVDTYSHFTFATARTGEATKDVLQHLAQSFAYMGIPQKIKTDNAPAYVSRSIQEFLARWKISHV 
TGIPYNPQGQAIVERTHQNIKAQLNKLQKAGKYYTPHHLLAHALFVLNHVNMDNQGHTAAERHWGPISADPKPMVMWKDLLTGSWKGPDVLITAGRGYACVFPQDAETPIWVPDRFIRPF 
TERKEATPTPGTAEKTPPRDEKDQQESPKNESSPHQREDGLATSAGVDLRSGGGP 

>MPMV 
LTAAIDILAPQQCAEPITWKSDEPVWVDQWPLTNDKLAAAQQLVQEQLEAGHITESSSPWNTPIFVIKKKSGKWRLLQDLRAVNATMVLMGALQPGLPSPVAIPQGYLKIIIDLKDCFFS 
IPLHPSDQKRFAFSLPSTNFKEPMQRFQWKVLPQGMANSPTLCQKYVATAIHKVRHAWKQMYIIHYMDDILIAGKDGQQVLQCFDQLKQELTAAGLHIAPEKVQLQDPYTYLGFELNGPK 
ITNQKAVIRKDKLQTLNDFQKLLGDINWLRPYLKLTTGDLKPLFDTLKGDSDPNSHRSLSKEALASLEKVETAIAEQFVTHINYSLPLIFLIFNTALTPTGLFWQDNPIMWIHLPASPKK 
VLLPYYDAIADLIILGRDHSKKYFGIEPSTIIQPYSKSQIDWLMQNTEMWPIACASFVGILDNHYPPNKLIQFCKLHTFVFPQIISKTPLNNALLVFTDGSSTGMAAYTLTDTTIKFQTN 
LNSAQLVELQALIAVLSAFPNQPLNIYTDSAYLAHSIPLLETVAQIKHISETAKLFLQCQQLIYNRSIPFYIGHVRAHSGLPGPIAQGNQRADLATKIVASNINTNLESAQNAHTLHHLN 
AQTLRLMFNIPREQARQIVKQCPICVTYLPVPHLGVNPRGLFPNMIWQMDVTHYSEFGNLKYIHVSIDTFSGFLLATLQTGETTKHVITHLLHCFSIIGLPKQIKTDNGPGYTSKNFQEF 
CSTLQIKHITGIPYNPQGQGIVERAHLSLKTTIEKIKKGEWYPRKGTPRNILNHALFILNFLNLDDQNKSAADRFWHNNPKKQFAMVKWKDPLDNTWHGPDPVLIWGRGSVCVYSQTYDA 
ARWLPERLVRQVSNNNQSREZFSPZDRSFPCSQIZTSIIISSGAZZYYLKYLKFKPVLEIRVKPWQKYNKNMVNLVTVLEDMFPPHRLTLLQLFLALLILLIQZQTPZNGSVCQLPLPLA 
IHIZEVVPVNATRSHMILYMPLAITTINNVTLVIKHISLPLZLEIELLPLVTGMSLQYZGLVTTSLQQAVPMVKRAKWSVGIADLLFIYLMEEGLKIRPATLZZIKSLRNCTGRCSQNFL 
TILWPCPKPVVKKKLTHTLLISLPLYIVYSMLPNPVZPKIAGCAYSQEIPFLLPCPIMIHSALTLPVYLITPALZPPLFZYSPLTSLIPIAFTLIIKTTHLTZMZVZLALLIALAIITFL 
QPPNPLIPYAPQTARFLYAVTIRHTLIYPQIGREVVYLLLFCPIZTSFQVVSLSPFQLLIIFZAKPKEQSNLSPCSZGZVZLLQYLLGLLVZGFPSLNIQNYLINZYQMFKLFLALYKIS 
KIRZTLZQKZYCKTEEDZIYLQQSREVSAZPYRKNVVSTPINLESSETRLKTYKTTZKDAEDNZSTTHFGPVFMDSSLMLCPYZALCFAYCLCYLSVQLFSTSLZPLLNIKLRASRPNLY 
KSIIIALNKKTVVAHIZPZHRPPPLZARLDSQZRVREZHFSLTZDRRAVKATAZSNDGZZZQEMYHSNLRQAQPPRDVSFVFYNZKGZHVRSRAARMMSWPLFALAPCYEFKMAYFLVLL 
RLTFPPARMFPALGLTWLSLLCYZACAQYLSPPTCCLCIZGNTLPPLNETZSEHCLVSISCVSCSLQFPLPPPGSYCZSRGSGQFSFSVRSRAARMMSWPLFALAPCYEFKMAYFLVLLR 
LTFPPARMFPALGLTWLSLLCYZACAQYLSPPTCCLCIZGNTLPPLNETZSEHCLVSISCVSCSLQFPLPPPGSYCZSRGSGQLAPNVGHEX 

>HML1 
KPPEPIPLTWKTQKPVWVDQWPLPKNKLEALHILVLAQLKLGHIEPSFSPWNSPVFVIQKKSGKWRMLTDLRAVNAVLQPMGTLQPGLPSPTMIPEYWPLIIIDLKDCFFTVPLAPQDFE 
KFAFTVPTLNNVAPAARYHWKVLPQGMLNSPTICQYYVGCILKPVRDKFPQCYIIHYTDDILCAAPSRSVLISCFSALQQAVTAAGLVIAPEKIQTSSPYHYLGMQLEDKVIKPQKVQLR 
RDSLKTLNDFQKLLGDINWIRPSLGIPTYAVSNLFATLRGNPDLRSKRSLTPEADSELRLIEKCIQQSQVTRVNPHLPFEILIFPTEHSPTGLIIQGHNLIEWCFLPHSSLRMLTIYLDQ 
ISTLIGQARSHLLRLSGTEPQKIIVPLTRLQVQQAFATCIAWQVHLAGFPGIIDNHCPNVKLFQFLKLTSWILPNVTRNTPLPEAVTVFTDASSNGRAAYTGPRERVLNTGAISAQRAEL 
LAVRAVLEEFPEPVNIVSDSAYVVHVAHNIETALIQFMPDDTFLFQKFQSVLRARSSPFYITHIRAHTPLPGPLSAANARADTLVTPIFTDAENFHALTHVNAAGLRNKFPLTWKQAKII 
VRHCPTCQVLILQPLSSGVNPTGLSQNALRQMDVTHYPPFGKLSFIHVTIDTFSHFIWATCQTGESTAHGKRHMLSCFSVMGCPEKLKTDNGPGYTSAAFKKLPQTWAIAHTTGIPYNSR 
GQALVERAKKTLKDQLRKQDTKLKGDAVTPHAKLNLALFTLNFLNLTRNQPFTAAEQHFTVNKFDPQKGMRVWWKDVKTNTRELGTVITWGRGFACVSPGKGLQPVWVPSRQLKLHHNSK 
DETLPETKGKDPSETKEQLSPPDTYPS 

>HML2 
KSKKRRNRVSFLGAATVEPPKPIPLTWKTEKPVWVNQWPLPKQKLEALHLLANEQLEKGHIEPSFSPWNSPVFVIQKKSGKWRMLTDLRAVNAVIQPMGPLQPGLPSPAMIPKDWPLIII 
DLKDCFFTIPLAEQDCEKFAFTIPAINNKEPATRFQWKVLPQGMLNSPTICQTFVGRALQPVREKFSDCYIIHYIDDILCAAETKDKLIDCYTFLQAEVANAGLAIASDKIQTSTPFHYL 
GMQIENRKIKPQKIEIRKDTLKALNDFQKLLGDINWIRPTLGIPTYAMSNLFSILRGDSDLNSKRMLTPEATKEIKLVEEKIQSAQINRIDPLAPLQLLIFATAHSPTGIIIQNTDLVEW 
SFLPHSTVKTFTLYLDQIATLIGQTRLRIIKLCGNDPDKIVVPLTKEQVRQAFINSGAWQIGLANFVGIIDNHYPKTKIFQFLKLTTWILPKITRREPLENALTVFTDGSSNGKAAYTGP 
KERVIKTPYQSAQRAELVAVITVLQDFDINIISDSAYVVQATRDVETALIKYSMDDQLNQLFNLLQQTVRKRNFPFYITHIRAHTNLPGPLTKANKQADLLVSSALIKAQELHALTHVNA 
AGLKNKFDVTWKLAKDIVQHCTQCQVLHLPTQEAGVNPRGLCPNALWQMDVTHVPSFGRLSYVHVTVDTYSHFIWATCHTGESTSHVKKHLLSCFAVMGVPEKIKTDNGPGYCSKAFQKF 
LSQWKISHTTGIPYNSQGQAIVERTNRTLKTQLVKQKEGGDSKECTTPQMQLNLALYTLNFLNIYRNQTTTSAEQHLTGKKNSPHEGKLIWWKDNKNKTWEIGKVITWGRGFACVSPGEN 
QLPVWIPTRHLKFYNEPIRDAKKSTRGDGDTAIEHR 

>HML3 
KWLTDKPIWIEQWLLSKDKLEALEKLVTEQLENGHIAPTFSPWHSPVFVIKKKSGKWRMLTDLRAINVIQPMGALQPGLPSPAIIPKNWPLIVIDLKDCFFTFPLAKQDCEQFAFTIPAV 
NNLQPAKHYHWKVLPQGMLNSPIICQTYVGQAIEPTRENFQCHIIHYMDDILCAAPTREILLZCYDHLZNLISRAGLIIAPDKIQTTTPYSYLGNLVNDTTIVPQKVTIRGDQLKTLNDF 
QKLLGDINWIQPALGIPTYAMSNLFAILRGNPSVTSPWQLTKEAEAELQVIEKQVHKAZINRIDPEKTLDLRIFSTQHSPTGVIVQEQDLIEWLFLPHTNSRTLTHLNQIAIMIGIGRTW 
IVKZHGYDPGKIIVPLTKAQIQQFVNSLTWQTHLTDFVGSLNNHFPKMKLFQFLKLTNWILPKITKFKPIEGAENVFTDGSSNGKASYFGLKGKVFQTPSAQKVELVAVIEGLTAFDMPI 
NAISNSSYVVHSTQLIENAQLRFHTDEQLMTLFTQLQTVVRSRMHSFYITHIRAHTPLPGPLTEGNQMADRLIANAISNARHFHNSTHVNASGLQCRYSITWKEAKAIIQZCPTCQMVHS 
SSFTGGFNPRGLEPNSLWQMDVTHVPSFGRLAYVPVCVDTFSHCVWTTCQSGESSACVKCHLQCFVVMGIPASIKTDNATGYTNQALATFFSVGNIKHITGIPYNSQGQAIVERMNLSLK 
QQLQKQKGRDREYGTPQIQLNLALLTLNFLSLPKGQKLSAAEQHLQKLAAKTETEKLIWWRDPITKSWEIGKIITWGRGYACISPGQNQQLIWILSRHLKPYHEPDAKEATPGDPEDPSV 
AAMLRLTLGGP 

>HML4 
KWLTDKPIWMEQWPMSKEKLEALENLVTEQLEKGHIAPTFSPWNSPVFIIKKKSGKWRMLTDLRAINSLIQPMGTLQPGLPSPAMIPKNWPLIVIDLKDCFFTMPLAEQDCERFAFPIPA 
VNNLQPAKCFHWKVLPQGMLNSPTICQVYLGQAIESTCKKFSQCYIIHYMDDILCAAPTREILLQCYDHLQNLISHAGLITAPDKIQTTAPYSYLGTLVNDTTIVPQKVTTHRDQLKTSN 
DFQKLLGDINWIZLALGIPTYAMSNLFSILRGDPSLISPRQLTKETEVELQLIEKQVHKAQINRINPKKTLDLLIFSTQHSPTGVIVQEQDLVQGLFLPHTSSRTLTPYLDQISTMIGNG 
RTQIDKLHGYDPGKSIVPITKAZIQQAFINSLTWQTHLANFVGILDNHFPKMKLFQFLKLTNWILPKISKFKPIKGAENVFTDGSSNSKASYSGSKGKVFKTPYMSAQKAELVAVIKVLT 
AFNMPINVTSDSSYVVHSTQLVKNAQLZFHTDEQLMTLFTQLQKAVRSRMHPFYITYIRAHTPLPEPLTEGNQMADHLVATAISNARHFHNLTHVNASGIKHRYSITWKEAKAIIQZCPT 
CQMVHSSSFTGGVNPRGLEPNSLWQIDATHVPSFGRLAYVHVCVDTFSHFFWATCQSGEFSACVKYHLLQCFVVTSISASIKTDNASGYTRQAVATFFSIWNIKHITGIPYNSQGQAIVE 
ZMHLSLKRQLQKQKAGNRDYGTPHMQLNIALLTLNFLSLPKGQMLSAAEQHLQKPAAKTVAEQLVWWRDPITNSWEIGKNIITWGRGYACVSPGQNHQLIWIPSRHLKPCHEPARSWGPP 
GCSHV 

>HML5 
VMATVIIPPLPLMRLSQDPIWVDQWPLKGEKLQRAHEFVEEQLKASHIEPSKRPWNSPIFIIPKKSGKZRLLHDZHAINANLKPMGPLEQVFSSPSVIPZDWHIIVIGLKYCICTIPFAE 
QDREKFVFIIPAINNERPAPRFHWKVLPEGMLNSPTMCQYHVNQALLLSRKEFPNCKTIHFMDDILLAAPMDPALLSLCASVVKNTQLRGLIIAPEKVQMSSPWKYLGYILTSWSVRPQK 
VKLNTSNLHTLNDYQKLLGNINWLCPTLGITTDKLQNLFSILKDNAALDSPRYLTPAAQREIEEVEQAISQRQLDHIDPWYSVQLSVFPTKHSPTGLVGQMAPELRFLEWVFLLHTGTKP 
FSPYIQLVSKVIYSGHRRCNLLLGYDPDIIRIPLSKKQCEAVLPLYIDLQTARSDYTGHIEPALPADKLLQFLSCTSVVLPKIVQSPTPNALTLFTNGSGKHGKVAVWWRLHNSLTHSGF 
NSTQRAEVGPLILTLETFTQPINIVSDSAYSVHLLQNLETALIKSTLEPTLCALFLZLQHLLDQHTHPIFITHIRAYSZLPGPLAYGNDQADLQVCQSHQFFHQGWRNLSKQFQLTQRLA 
KQIILQCPDCQLIGTSPPSTGVNPRGLEPNQLWQTNVTHIPEFGKLRYVHISVDTNSHLISACAIPGESTQYVIKHLLLTFACMEHPTKIKTDNGLAYASSZFQQCHHIZNIQHSAGILY 
NPQGQAIVDHTHSTLKNMLRKQKRGNMSKDPATPLAQALFTLNFZNLNDKFQSAVEKHFAKTSQDIKPAVLWKDVNSNVWRGPNELLTWGRGYACVHTPSGPLWIPRQHFEPYHGMARTQ 
PSTRNEENDPAGPTALDDAASSDDTSPGHYLGDAEEDNSGG

>HML6 
RXSGFLMGVIDISPPPXALPLEWLSDKXXWVDQWPLXQEKLXQLQQLVKEQLDAGHIEESXSPWNSPVFVIPKKSGRWRLLHDLRAINAQIKPMGXLQQGLPSPXAIXRDWPLVVIDLKD 
CFFTIPLHEKDKPRFAFSVPSINQREPVSRYQWRVLPQGMLNSPTLCQHFVGQALKEPRNMFPTAYIIHFMDDILLAAPTDQILHQLFRETKQAXTKWNLKIAPEKVQTTSPYHYLGTIV 
XERSVXPQKVVLCKDRLQTLNDFQQLLGXINWLXPMLGIXXYQLTHLXQTLQGDSSLNSXWQXXKEAEXELXLVEQMXQQRHAXQLXXQKXLLXFILPXPHSPTGXLGXXXDXSVTVIEW 
LFXPNQTXKXXQVYLSLITQIVTMGXHRSKMLMGYXPXKIIVXLDSQQXXXAWEMXXXWQIAFAXFVGXIDXXXPSDKIXQFYKXHSFILPVITHHKPIXGGXTYFTDGSSKGXXAXYGP 
KHTQXIMXSGVSAQXSEXIAVIQVLXLTASDPINIVCDSAYVVNVASHIETATIKSTLXPELLNLFLRLQQAIXSRAAPFHISHIRSHTQLPGPLSLGNDRADKLIGSVFQQXQASHALL 
HQNTSALTRMFHLPXSQAXAIVQACPTCQHVPGVAPVEGCNPRXLAPNEIWQMDVTHIAAFGKLSYVHVTIDTYSHMLHATCQTGXTAGHXQXHCLSSFAHMGXPKQLKTDNGPAYVSHA 
FQNXLQLWAITHKTGIPYNPRGQGIIERAHQTLQXMLKKQKGGIGDQLPPQTKLHLALFTLNFLTPGTDSKTPAEXHWQMLEGKRKVYPKVLWKSXEEGQWKGPVDLLMWGXGYACVFTG
DGQTVWVPSRCVRPWNGRLEEPMVANHGPVPPV 

>HML7 
QWMCESPVZVEQWPLFKHKLEALIEIVNDLLQANTIEPSLSPWNSPVFVVQKKSGKWRMVTDLRAVNAVIKPMGALZPSMPSPSMIPKEWPLIIIDLKDCFFHIPLDKSDCEKFAFTIAS 
INNSASAARYQWKVLSQGMINSPTICQFVGTVLQPIRQTFKNNYILHYMDDILIAAPTKDELIQCFTSIEZAVANAGLNIAPDKIQQATPFLYLGMQLEARSTKPQKVQLHTTLNTFNDF 
QKLLDINYLRPTLGIPTYALSHLFATLSGDSDLNSPHSLTEPAKQELSFVEZVREAQISCIDPNLPLQFLVFPSIHSPMELIVQNDSLVEWVFLPNSASKTLSIYLDQMATSFDLVIRQR 
ITKISSFDPDIFVVPLSKNEVKNAFSTSLCWQTNLADFIGTIDNHLPKSKFFQFLZNTSWTLKKLTRSSPLEAATTIFTDGSSNGKARYVGPKDKVISTPYTSAQKTZLFAVISALQDFD 
QPLNIVSDSAYVVHATKAIETATIKNITDTNIFSLFSLLQKTTRNZNHPFFITHIRSHTNLPGPLSSGNHKVDTLVSLAIIDAEQFHQLTHTNVSGLKHKYSLSWKQPKQIVQHCSQCQV 
LVLPTQSPGVNPRGLSPNAIWQMDVTHVPSFGKLAYVHVTVDTFSNFIWATCQTREAISHVKKHMFSCFAVMEIPGELKTDNGPAYCSKAFKNFPDQWHIKHVTGIPYNPQGQAIVEKSN 
RTLKLQLLKQKEGDKELSTHHIQLNLALLTLNFLNIPKSSSVTAAKKTFLWZPSHSKPRKGSMVKDVQSTICSKVSILMWGRGYACVSPGEHQSPVWIPTRHLKLWPEDACKKETEKFAE 
KTPEQETPNTSNHQKEKVTM 

>HML8 
QWKSDIPIWIZQWLLSKEKLEALTQLVSEHLQLGNVESSLFSWNSPVFLVKKKSGKWRMVTDLRAINAVIKPMGAVQPGIPAPALIPKNWPLIVIDLKDCCFHIALHKSECEKFAFTIPS 
INNQEPAARYQWKVLPQGMLNSLTICQLHVGQVLSPVRAQFPKPYILHYIDDILIAAPTDKELIDCYQILSRCVTEAGLHITQGTIQQTTPVQYLGMVVDKQCIRPQKIQIRRDSLKTLN 
DFQKLLGNINYLRPNLGIPTYVLSNLFSMLLGDSDLRSPWTLTPEALLELEFVEERIQTTQLSRVQPFQPFQLLVFASLHSPTGLIVQHNDLVEWCFLPHSVLKTLCVYLDQIAILIGQA 
WCRILQISGFDPNVIVVPLNQLKVQAAFQHSVLWQIHLADFIGIIDNHYPKNKLFDFIKMTSWVVPKLTKDQPIPKAITVFTDGSSNGNAVIGPTDKLISTSYTSAQTAELIAVITALQD 
FPKPLNIVSDSTYVVHATKNIETATIKHIDNSELASLFSRLQHAVCQHRHPFYITHIRSHTTLPGPMSAGNHKVDCLVSFTIQEAQEFHNLTHVNAAGLKDKFALSWKQAKFIVHSCPQC 
QVFVLPNQGPGVNPRGLTANALWQMDVTRASSFGGLSYVHVSVDTFSGFIWATCQTGEGMTHVKKHLYSCFAVLGLPYQIKIDYTAGYVSKAFDSFMQQWGISHITGIAYNPQGQAVVER 
ANRTLKTQLSKQSEQPKHDLTTPHSQLHLALFTLIFLNVPKDNTLTAAKRHYTGKKFSLNEDKPVLWKNSQTNTWEPGTIITWGRZYTCVSPGDHQSPVWVPTRRLKLQVNLTMKTTEKR 
RLCQRLPSDW 

>HML9 
NSPVFVIPKKSGKWGLLHDLRAINAQIKPMGALQQGLPSLAAFPRDWPLVVIDLIVFFTILLHQQDRPGYAFSVPSVNQREPVSCYQWKVLPQGVLNSPTLYQNFVGQALKEPCNVFPTG 
YVIHYMDDILLAAPTDQILHQLFRETKQALTKWNLKIAPEKVQTTSPYQYLGTIITERSVQPQKVVICRDRLQTLNDFQQLSGDINWLHPMLGIATYZLKHLYQTLQGDSSLDSPRQLTK 
EAEAELZLVEQMLQQQHATWLQPQKPLLLFILPTSHSPTGLLGQFIHKSVIVLEWLFYPITVKSLQIYLSLITQLITIGRHRSKMFMGCDPDKIIVPLDSQQQATAWEMSTAWQITLTDF 
VGIIDNHYPSDKILQFYEVHPFTLPVITHHKPIPGRQTYFTDDSSKGCAAIYGPKHTETIKTSGVSAQCSELVAVIQVLQLTALSPINIVCDSAYIVNVASHIETATIKSTLEPELYNLF 
LRLQQAVHSHAAPFHISHICYHTQLPGPLSLGNNKADKLIGSVFQQAQSSHAFLHQNTSALTRMFHLPCSQAZAIAQAYPTCQPVPGVAPMEGCNPLGLAPYEIWQMDVTHIAAFGKLSY 
VHVTTDTYSHMLHVTCQTGETAGHVDHCLSPFAHMGVPTQZKTDNGPAYVSHAFQNFLQLWAITHKTEIPYNPQGQGIIEWAHQTLQCMLKKQKWGLGDQLPPQTKLHLALFTLNFLTPG 
MDIKTLAEZHWQMLEGKRKVYPKVLQKSPEEGQWKGPVDLLIWGRGFACVFTGDGQSVWVPSRCVZPWNGRLEKPWISTVGPAPPVRAMS

>HML10 
VHPTVITVKEQFPLKWMTRRPVWVEQWPLPKEKLGVLYKINLKKGYISPTFSPWNSPVFVIKKKSGRWVNAVIQPMGALQPGLPSPTVLPKD*PLVIIDLKDCFFTIPLAEADFKKFAFT
IPAVNNKKPAAKYHWKVLPQGMLNSPTVCQTFVGRTIQPVRDQFPDCAAKSRDQLIQYY*SLQKTITNAELLIAPDKIQTTTPFQYLKIQVQDRAIKPQKVQIRRDSFKTLNNFQKLLED
INWIWPNLAIPTYAMSNLFSILRGNTNLRSNRELTPEAMKELSVIENKIQQAQVSRIDSDLPLNSLCSLLHTNHTIMGVIVQNDDLVKWSFLPHNTIKALTVYLNQMAILIGQAHI*IIK
FCGTEPNKIIVPINKNQVKQAFINSVT*QINLTKFVGCINNHYPKNFSILKINYIGSSKNYL*CPFGRSHSCFYWWVW*T*KSNSLVETT*SNHLI*IY*HSES*GYSVYLFKNYYSLKF
ALEPTLCGLFLQLQQLLDQGTHPTFITHIRAHSSLPGPLAYGNNQADLQVMTSLLDQATQSHRLFHQNWRNLSK*FQLTQRLAKQIIPQCPDYQLTGTYPPSIGVNRKELEPSQFWQTDV
KHILNFKN*NMYIHPLLPTLI*LLHI*
