# Supplementary material for: The intron-enriched HERV-K(HML-10) family suppresses apoptosis, an indicator of malignant transformation
Source: Mob DNA. 2016 Dec 7;7:25. doi: 10.1186/s13100-016-0081-9 (PMC5142424; doi:10.1186/s13100-016-0081-9)
Supplement: Additional file 5: — Primer sequences. (XLS 42 kb) [file 13100_2016_81_MOESM5_ESM.xls]

## Sheet: Tabelle1
Primer	Sequence (5' to 3')
pGL3-Enhancer vector construction
C4_5LTRforHindIII	AGCAAGCTTTCCTTTGTTCGTTGGTCCTC
C4_5LTRrevXhoI	TCACTCGAGAGTGGTTCCCTCCCACAAG
C4_5LTRforXhoI	ACTCTCGAGTCCTTTGTTCGTTGGTCCTC
C4_5LTRrevHindIII	AGCAAGCTTAGTGGTTCCCTCCCACAAG
C4_3LTRforHindIII	AGCAAGCTTCGTTCTGCTCATTCCTTCAC
C4_3LTRrevXhoI	ACTCTCGAGGAAAACAGACCAAACACCACA
C4_3LTRforXhoI	TGACTCGAGCGTTCTGCTCATTCCTTCAC
C4_3LTRrevHindIII	ACGAAGCTTGAAAACAGACCAAACACCACA
DAP3_5LTRforHindIII	ACTAAGCTTCAGTTTGTCCCATTTGTGTCC
DAP3_5LTRrevXhoI	TGACTCGAGGCCCATAAGCACCTGAAAAG
DAP3_5LTRforXhoI	ATTCTCGAGCAGTTTGTCCCATTTGTGTCC
DAP3_5LTRrevHindIII	ACGAAGCTTGCCCATAAGCACCTGAAAAG
DAP3_3LTRforHindIII	ACCAAGCTTCTTTTGAGGAACTGCCAAACT
DAP3_3LTRrevXhoI	ATTCTCGAGGAGACCAGACACCAGGAACA
DAP3_3LTRforXhoI	TGACTCGAGCTTTTGAGGAACTGCCAAACT
DAP3_3LTRrevHindIII	ACGAAGCTTGAGACCAGACACCAGGAACA
PKIB_5LTRforHindIII	AGCAAGCTTCACACACTTGAGCGTTTCTT
PKIB_5LTRrevXhoI	AGCCTCGAGTGAGGTACTGGTGTGTTAGGA
PKIB_5LTRforXhoI	AGCCTCGAGCACACACTTGAGCGTTTCTT
PKIB_5LTRrevHindIII	AGCAAGCTTTGAGGTACTGGTGTGTTAGGA
PKIB_3LTRforHindIII	AGCAAGCTTTCAATGCAGACACTTTTCAGG
PKIB_3LTRrevXhoI	ATTCTCGAGTGGAGAGAGACCAGACACCA
PKIB_3LTRforXhoI	AGCCTCGAGTCAATGCAGACACTTTTCAGG
PKIB_3LTRrevHindIII	ATTAAGCTTTGGAGAGAGACCAGACACCA
qRT-PCR
DAP3for	TCTGTATGGAGAGAAGGGAACA
DAP3rev	TGCAGAAGATCCCGACAA
GAPDHfor	GTTCCAATATGATTCCACCC
GAPDHrev	GAAGATGGTGATGGGATTTC
LTRfor1	AAAGACGCTCCTCTGAAGCA
LTRfor2	ACCAGAACTCTGGGCCTTTT
LTRrev	AGCCTCAACACCATCCGTAG
Strand-specific cDNA synthesis
cDNA_synthesis_1	GCCTTCACTGGATTCTTTCG
cDNA_synthesis_2	ATTCTTTCGGGCCTCATG
