# Supplementary material for: The intron-enriched HERV-K(HML-10) family suppresses apoptosis, an indicator of malignant transformation
Source: Mob DNA. 2016 Dec 7;7:25. doi: 10.1186/s13100-016-0081-9 (PMC5142424; doi:10.1186/s13100-016-0081-9)
Supplement: Additional file 6: — Sequences of ASOs. Asterisks denote phosphorothioate bonds. (XLS 39 kb) [file 13100_2016_81_MOESM6_ESM.xls]

## Sheet: Tabelle1
ASO	Sequence (5' to 3')
1	A*A*T*GTGTAGCAGAGGCGGTTTA*A*G*T
2	G*G*G*AGGCAGTACGTCATACACG*T*A*A
3	C*A*T*GTTGGGCACCAGAATGTAG*G*G*G
4	A*G*C*ATGCCTTCACTGGATTCTT*T*C*G
Upstream	G*C*T*TAATGACTAGTAATGTTAA*A*C*A
Mock	G*C*G*TTGGAGTGGCGCGTTCTTT*T*T*T
